# Supplementary material for: LncAABR07025387.1 Enhances Myocardial Ischemia/Reperfusion Injury Via miR-205/ACSL4-Mediated Ferroptosis
Source: Front Cell Dev Biol. 2022 Feb 2;10:672391. doi: 10.3389/fcell.2022.672391 (PMC8847229; doi:10.3389/fcell.2022.672391)
Supplement: Supplementary file 8 [file DataSheet1.XLS]

## Sheet: T_CK.lncRNA.diff.rpkm.desc
GeneID	C1	C2	C3	M1	M2	M3	logFC	logCPM	PValue	FDR	Symbol	gene_name	Chromosome	Gene_biotype	Description	Expression differences
MSTRG.12041	0.012938	0.0442141	0.0195732	0.0144343	27.6614	27.1174	9.85496	7.54345	9.55277e-08	3.16633e-05	-	-	chr17	lncRNA	-	upregulated
MSTRG.17920	0.00695356	0.00232971	0.00525984	0.00184709	4.84956	4.78637	9.65432	5.19701	1.07663e-07	3.34407e-05	-	-	chr3	lncRNA	-	upregulated
MSTRG.12423	0.0159222	0.0480111	0.0457671	0.0634419	4.90711	3.30325	6.64305	4.53974	1.22177e-07	3.46849e-05	-	-	chr18	lncRNA	-	upregulated
MSTRG.19728	0	0	0	0	0.92601	0.951387	11.9803	3.23013	2.86492e-07	5.62457e-05	-	-	chr4	lncRNA	-	upregulated
MSTRG.15952	0.261198	0.262534	0.652003	0.603629	27.7857	31.0366	6.05699	4.34103	3.31749e-07	6.20176e-05	-	-	chr2	lncRNA	-	upregulated
MSTRG.12053	0.00333493	0	0.0100905	0.0345488	0.564984	1.18625	7.27048	2.23439	4.58334e-07	7.62711e-05	-	-	chr17	lncRNA	-	upregulated
MSTRG.22371	0.00968362	0.0259551	0.0122082	0.00257228	5.47075	10.5724	8.72647	5.43796	5.45515e-07	8.58719e-05	-	-	chr5	lncRNA	-	upregulated
MSTRG.17875	0	0	0	0	0.337393	0.484583	11.3576	2.61204	8.82994e-07	0.000116004	-	-	chr3	lncRNA	-	upregulated
ENSRNOG00000052953	0.776897	0.856789	0.85701	0.0429935	0	0	-5.68105	0.736658	1.73549e-06	0.000182676	-	AABR07051592.1	chr3	lincRNA	null	downregulated
MSTRG.6183	0.21198	0.23437	0.272589	0.337852	15.8613	9.67997	5.54534	3.47094	2.06829e-06	0.000205275	-	-	chr11	lncRNA	-	upregulated
MSTRG.26628	0	0	0	0	0.98621	0.762525	10.7004	1.96418	2.83816e-06	0.00026662	-	-	chr8	lncRNA	-	upregulated
MSTRG.731	0.108728	0.109285	0.0411224	0.0866453	2.34089	99.1439	8.82804	3.99268	3.33177e-06	0.000298544	-	-	chr1	lncRNA	-	upregulated
ENSRNOG00000052518	0	0	0	0	6.585	3.51884	10.5822	1.84868	3.90917e-06	0.000338144	-	AABR07025387.1	chr16	lincRNA	null	upregulated
MSTRG.9758	0	0	0	0	1.51015	0.595357	10.6389	1.90485	4.1793e-06	0.000356166	-	-	chr15	lncRNA	-	upregulated
MSTRG.1628	0	0	0	0	0.286158	0.921158	10.6356	1.89787	4.43588e-06	0.000369087	-	-	chr1	lncRNA	-	upregulated
MSTRG.17534	0	0	0	0	1.8037	0.621738	10.5369	1.80493	5.41404e-06	0.000431962	-	-	chr3	lncRNA	-	upregulated
MSTRG.26867	0	0	0	0	1.29908	3.70513	10.4555	1.72091	5.70302e-06	0.0004509	-	-	chr8	lncRNA	-	upregulated
MSTRG.16526	0	0.0519102	0.117199	0.329252	4.48414	7.84475	6.43424	1.13647	5.96696e-06	0.000465449	-	-	chr20	lncRNA	-	upregulated
MSTRG.22725	0	0	0	0	1.29767	0.632809	10.2964	1.56878	6.84796e-06	0.000513538	-	-	chr6	lncRNA	-	upregulated
MSTRG.18617	2.68133	3.0993	5.5269	2.35041	196.252	99.8221	5.14597	6.3467	8.32603e-06	0.000593799	-	-	chr3	lncRNA	-	upregulated
MSTRG.3261	5.53099	6.72285	8.85404	9.43027	156.201	75.3074	3.90938	5.72403	1.15092e-05	0.000739341	-	-	chr1	lncRNA	-	upregulated
ENSRNOG00000043199	0.161219	0.100313	0.150986	0.0305893	11.5266	7.66091	5.9058	4.49864	1.15601e-05	0.000739891	Bves	Bves	chr20	processed_transcript	blood vessel epicardial substance	upregulated
MSTRG.8039	0	0	0	0	0.884479	2.33899	9.95513	1.23116	1.30578e-05	0.000802234	-	-	chr13	lncRNA	-	upregulated
MSTRG.12052	0	0	0.00431238	0.00454312	0.466818	1.08518	8.2348	1.27821	1.31389e-05	0.000802716	-	-	chr17	lncRNA	-	upregulated
MSTRG.5768	0.00479819	0.00482273	0	0.022942	0.281121	0.433602	6.4318	0.490717	1.73589e-05	0.000994468	-	-	chr11	lncRNA	-	upregulated
ENSRNOG00000060863	0	0	0	0	1.01137	0.277615	9.82106	1.10713	2.1515e-05	0.00118217	-	AABR07017145.1	chr15	lincRNA	null	upregulated
MSTRG.17872	0	0	0	0	0.323719	0.478882	9.58542	0.87395	2.2371e-05	0.0012142	-	-	chr3	lncRNA	-	upregulated
MSTRG.19414	0.140945	0.0482953	0.0460381	0.0433959	2.54609	4.97343	5.28116	4.39668	2.23758e-05	0.0012142	-	-	chr4	lncRNA	-	upregulated
MSTRG.5445	0.931321	0.592854	1.38547	0.0494778	0	0	-5.48591	-0.483487	2.56092e-05	0.00133509	-	-	chr10	lncRNA	-	downregulated
MSTRG.23892	0.0111777	0	0.00422754	0	3.3928	0.515797	8.20337	2.68088	2.66104e-05	0.00137563	-	-	chr6	lncRNA	-	upregulated
MSTRG.1631	0	0	0	0	0.648551	2.14928	9.41385	0.705462	3.97031e-05	0.00183706	-	-	chr1	lncRNA	-	upregulated
MSTRG.26059	0	0	0	0	1.73813	0.341033	9.60685	0.90084	4.0569e-05	0.00185566	-	-	chr8	lncRNA	-	upregulated
MSTRG.7844	0.00321782	0.0194057	0.00486807	0.0128213	0.561043	0.563013	5.7107	1.68574	4.32452e-05	0.00192271	-	-	chr13	lncRNA	-	upregulated
MSTRG.21907	0.484014	0.530717	0.314346	0.261036	8.15846	8.81742	4.03462	5.03438	6.20208e-05	0.00241895	-	-	chr5	lncRNA	-	upregulated
MSTRG.11586	0.236263	0.107942	0.162468	0.102697	6.83782	6.77272	5.0828	2.54365	6.33744e-05	0.0024553	-	-	chr17	lncRNA	-	upregulated
ENSRNOG00000061835	0.0476649	0.0119772	0.0180274	0.037984	1.8169	0.698802	5.3462	1.99162	6.539e-05	0.00251896	-	AABR07044980.1	chr20	lincRNA	null	upregulated
MSTRG.7841	0	0.0117251	0	0	0.979907	1.41305	7.69227	0.894481	7.37968e-05	0.00273767	-	-	chr13	lncRNA	-	upregulated
MSTRG.17861	0	0	0	0	0.559788	1.02527	8.7712	0.0951276	7.63964e-05	0.00279848	-	-	chr3	lncRNA	-	upregulated
ENSRNOG00000061925	0.0376478	0.0529766	0.0911288	0.132006	1.38191	1.09303	4.21305	1.69505	8.77741e-05	0.00313818	-	AABR07059159.1	chr4	lincRNA	null	upregulated
MSTRG.2262	0.0908969	0.137043	0.0343783	0.0362177	13.346	3.05846	6.29485	1.75037	8.87301e-05	0.00316404	-	-	chr1	lncRNA	-	upregulated
MSTRG.17873	0	0	0	0	0.447584	0.589905	8.58774	-0.0748513	9.0059e-05	0.00319189	-	-	chr3	lncRNA	-	upregulated
MSTRG.7134	0.288867	0.290345	0.109253	0.652226	4.41803	8.70143	4.60382	1.38547	9.03894e-05	0.00319711	-	-	chr12	lncRNA	-	upregulated
MSTRG.13302	0.0802976	0.0504427	0.00759239	0	8.68642	2.98165	6.69707	3.40335	0.000113465	0.00383477	-	-	chr19	lncRNA	-	upregulated
MSTRG.24729	0.0170859	0	0	0	1.54981	0.854135	7.28032	1.36897	0.000115923	0.00390273	-	-	chr7	lncRNA	-	upregulated
MSTRG.12822	0.258936	0.176977	0.289881	0.51999	4.49641	1.98149	3.62484	2.68739	0.000128142	0.0042087	-	-	chr18	lncRNA	-	upregulated
MSTRG.4357	0	0	0.0332479	0	0.96183	3.44383	7.06357	0.840524	0.000131219	0.00430109	-	-	chr10	lncRNA	-	upregulated
MSTRG.23815	0	0	0	0	1.49217	0.931425	8.31203	-0.324929	0.000145787	0.00461473	-	-	chr6	lncRNA	-	upregulated
MSTRG.20414	0.0999067	0.0502089	0.0996174	0.133898	1.49381	1.14382	3.81566	2.52613	0.000151763	0.00472683	-	-	chr4	lncRNA	-	upregulated
MSTRG.24619	0.00596437	0	0.0180464	0	0.959924	0.819947	6.47833	1.44444	0.000162104	0.00497807	-	-	chr7	lncRNA	-	upregulated
MSTRG.12828	0.535916	0.367266	0.508041	0.54077	7.28347	2.62288	3.25266	4.87294	0.00016233	0.00497807	-	-	chr18	lncRNA	-	upregulated
MSTRG.26318	0.944074	1.06856	1.50992	1.37228	13.1504	7.92083	3.0545	6.30842	0.000172841	0.00518077	-	-	chr8	lncRNA	-	upregulated
MSTRG.8392	0.01619	0.0195273	0.0122465	0.0283838	0.420563	0.308175	4.30991	1.14609	0.00020725	0.00600543	-	-	chr13	lncRNA	-	upregulated
MSTRG.7126	0.257255	4.4819	20.3027	0.563766	0.21186	0.0206096	-4.74106	2.91599	0.000228839	0.00650163	-	-	chr12	lncRNA	-	downregulated
MSTRG.14123	0.0540855	0.0627256	0.0409116	0.0530468	1.11599	0.883925	4.04581	2.21772	0.000231228	0.00655883	-	-	chr2	lncRNA	-	upregulated
MSTRG.8328	0.022091	0.0666119	0.0612705	0.082153	0.85766	1.02647	4.07412	1.32769	0.00027668	0.00749524	-	-	chr13	lncRNA	-	upregulated
MSTRG.13879	0	0	0.0229597	0	1.55695	0.505788	6.68227	0.933339	0.000285407	0.00764863	-	-	chr19	lncRNA	-	upregulated
MSTRG.28863	0.337756	9.76355	4.97689	0.645976	0.228882	0.155858	-3.70575	2.98345	0.000298485	0.00792619	-	-	chrX	lncRNA	-	downregulated
MSTRG.24333	2.26709	2.53336	1.13989	1.32841	31.9593	15.8077	3.38995	5.15791	0.000321283	0.00831671	-	-	chr7	lncRNA	-	upregulated
MSTRG.18412	8.80483	13.1772	17.2381	18.7538	103.808	57.4473	2.57529	5.80835	0.000331881	0.00845587	-	-	chr3	lncRNA	-	upregulated
MSTRG.10856	0.048556	0.00610055	0.0183645	0.0338574	0.608386	0.951101	4.70756	1.27681	0.000360811	0.00905812	-	-	chr16	lncRNA	-	upregulated
ENSRNOG00000006617	0.0049304	0	0.0223769	0.0176806	0.21056	0.383931	4.83403	1.18467	0.000362931	0.00909826	LOC100364190	LOC100364190	chr4	processed_transcript	mKIAA0868 protein-like	upregulated
ENSRNOG00000051306	0.102208	0.0513654	0.090198	0.0271497	2.69351	2.75124	4.8139	1.57571	0.000383872	0.00948712	-	Rn60_1_2682.1	chr1	lincRNA	null	upregulated
MSTRG.4946	0.175047	0.255916	0.240745	0.240944	5.04365	1.9735	3.81803	2.13418	0.000427712	0.010294	-	-	chr10	lncRNA	-	upregulated
ENSRNOG00000055811	0.009548	0.0239921	0.0108335	0.0152175	0.262854	0.651713	4.6954	0.847366	0.000432014	0.0103832	-	AABR07030501.1	chr10	lincRNA	null	upregulated
ENSRNOG00000007733	0.415632	0.485871	0.533103	0.655231	2.57674	3.83068	2.63142	3.95414	0.000476745	0.0112875	Arhgef9	Arhgef9	chrX	processed_transcript	Cdc42 guanine nucleotide exchange factor (GEF) 9	upregulated
MSTRG.21647	1.34198	1.19897	1.39859	1.87743	17.2828	7.36806	3.10942	3.12836	0.000500545	0.0117239	-	-	chr5	lncRNA	-	upregulated
MSTRG.14996	0.00677526	0.0136198	0.0512497	0.0809877	0.392173	0.48851	4.07387	0.427788	0.00050826	0.0118728	-	-	chr2	lncRNA	-	upregulated
MSTRG.8769	0.830855	0.192716	0.19875	0.0509312	0	0	-4.62525	0.446565	0.000639446	0.0140896	-	-	chr14	lncRNA	-	downregulated
MSTRG.3772	0.0520601	0	0.0196898	0.0311149	1.10246	0.788263	4.9914	0.491194	0.000656603	0.014377	-	-	chr10	lncRNA	-	upregulated
ENSRNOG00000059013	0.319559	0.147851	0.130453	0.26274	1.67928	2.4138	3.14158	3.04832	0.000792021	0.016734	-	AABR07060519.1	chr4	lincRNA	null	upregulated
MSTRG.28219	0.0693658	0.0836647	0.080454	0.0810735	0.845457	0.978053	3.37439	1.99058	0.000842545	0.0176945	-	-	chr9	lncRNA	-	upregulated
MSTRG.413	0.0477035	0.0217943	0.00328037	0.0276471	0.443878	0.883852	4.46138	1.52655	0.000844752	0.0177195	-	-	chr1	lncRNA	-	upregulated
MSTRG.3752	0.014274	0.0286941	0.0539861	0.0682495	0.725465	0.452841	3.99848	-0.194112	0.00103346	0.02074	-	-	chr10	lncRNA	-	upregulated
MSTRG.10039	0.0142621	0	0.00359606	0	0.281889	0.470743	5.58793	0.552604	0.00106383	0.0212431	-	-	chr15	lncRNA	-	upregulated
MSTRG.13346	0.446825	0.577428	0.209231	0.0678234	0.0150195	0	-3.6924	-0.997733	0.00138434	0.0263205	-	-	chr19	lncRNA	-	downregulated
ENSRNOG00000057082	0.183655	0.233819	0.148182	0.429305	2.26439	1.0005	3.03235	1.57836	0.00142246	0.026928	-	AABR07031740.1	chr18	lincRNA	null	upregulated
MSTRG.17329	0.15618	0.941875	2.8944	0.155574	0	0	-4.42754	-0.411964	0.00149885	0.0279802	-	-	chr3	lncRNA	-	downregulated
MSTRG.7354	0.313438	0.511942	0.533457	0.967887	4.12084	3.65358	3.02239	1.13929	0.00160137	0.0294845	-	-	chr12	lncRNA	-	upregulated
MSTRG.15770	0.112218	0.112792	0.339539	0.245923	4.13893	1.21368	3.71266	0.977284	0.00160864	0.0295871	-	-	chr2	lncRNA	-	upregulated
MSTRG.21038	1.33555	0.961704	1.35704	1.66792	11.707	4.69501	2.65409	3.20158	0.00179779	0.0322128	-	-	chr5	lncRNA	-	upregulated
MSTRG.26970	0.845449	0.732873	0.453415	0.723641	3.33132	4.75627	2.40753	4.32513	0.00182113	0.0325032	-	-	chr8	lncRNA	-	upregulated
MSTRG.19599	0.0676093	0.0377528	0.0340942	0.0269388	0.0397707	2.54571	4.48704	2.62965	0.0018376	0.0327637	-	-	chr4	lncRNA	-	upregulated
MSTRG.28469	0.83668	0.487757	0.417704	0.120015	0	0	-3.84313	-0.239203	0.00190217	0.0336053	-	-	chr9	lncRNA	-	downregulated
MSTRG.7768	2.3282	2.94342	2.76549	2.63806	16.1992	10.0837	2.19896	5.65063	0.00190305	0.0336053	-	-	chr13	lncRNA	-	upregulated
MSTRG.17996	19.1545	22.4467	39.7458	40.0338	131.031	89.8957	2.03779	5.9807	0.00193573	0.034005	-	-	chr3	lncRNA	-	upregulated
MSTRG.3774	0.226789	0.0683846	0.0857743	0.0722909	3.04168	1.6788	3.95641	1.04037	0.00203828	0.0353672	-	-	chr10	lncRNA	-	upregulated
ENSRNOG00000043033	0.895277	1.20422	0.776799	1.07016	8.57804	3.93636	2.58734	3.39936	0.0022011	0.0373519	Lace1	Lace1	chr20	processed_transcript	lactation elevated 1	upregulated
MSTRG.29439	6.48472	1.9498	1.29967	0.44168	0.078248	0.426266	-3.30087	0.557431	0.00239838	0.0399494	-	-	chrX	lncRNA	-	downregulated
MSTRG.6027	0.158879	0.100378	0.0686742	0.0904358	0.762629	1.45757	3.10203	2.3061	0.00260992	0.0421038	-	-	chr11	lncRNA	-	upregulated
MSTRG.5899	0.197378	0.319145	0.272638	0.225677	3.24694	1.22101	2.95758	2.4622	0.00261206	0.0421038	-	-	chr11	lncRNA	-	upregulated
MSTRG.13627	0.9996	1.45683	2.15495	1.67281	10.5018	6.24633	2.38245	3.51793	0.00285053	0.0447103	-	-	chr19	lncRNA	-	upregulated
ENSRNOG00000059375	0.054041	0.0611071	0.0510974	0.0645976	0.772478	0.409128	3.25253	0.889095	0.00293379	0.0457697	-	AC142138.2	chr3	lincRNA	null	upregulated
ENSRNOG00000051190	5.88827	5.20679	7.3276	4.66482	38.1762	23.5726	2.21289	5.34719	0.00294576	0.0458595	Smim20	Smim20	chr14	processed_transcript	small integral membrane protein 20	upregulated
MSTRG.15873	0.725241	0.394848	1.46291	0.192647	0	0	-3.63032	-0.547127	0.00308862	0.0472984	-	-	chr2	lncRNA	-	downregulated
MSTRG.5332	0.488201	0.544368	0.623172	0.747697	2.78386	1.89568	2.04509	3.91639	0.0033115	0.0498379	-	-	chr10	lncRNA	-	upregulated
MSTRG.20736	0.643518	0.282979	0.593254	0.112179	0.0283909	0.0386658	-2.93277	-0.606184	0.00389406	0.0568904	-	-	chr5	lncRNA	-	downregulated
MSTRG.7276	2.27242	2.63162	3.32573	6.14127	19.0398	6.69632	2.28145	2.73049	0.00392038	0.0571794	-	-	chr12	lncRNA	-	upregulated
ENSRNOG00000052188	0.0657403	0.0624056	0.0580155	0.107687	0.366088	0.470489	2.64276	1.381	0.00399545	0.0578651	-	AABR07007026.1	chr1	lincRNA	null	upregulated
MSTRG.10047	0.663766	0.745651	0.856505	0.653413	7.57943	4.46683	2.85305	1.72418	0.00407933	0.0586651	-	-	chr15	lncRNA	-	upregulated
